# Supplementary material for: Heme biosynthesis depends on previously unrecognized acquisition of iron-sulfur cofactors in human amino-levulinic acid dehydratase
Source: Nat Commun. 2020 Dec 9;11:6310. doi: 10.1038/s41467-020-20145-9 (PMC7725820; doi:10.1038/s41467-020-20145-9)
Supplement: Supplementary file 4 — Source Data [file 41467_2020_20145_MOESM4_ESM.xlsx]

## Sheet: Figure 1a
Figure 1a

## Sheet: Figure 1b
Figure 1b

## Sheet: Figure 1c
Figure 1c
	NT+POLD1	NT+ALAD WT	NT+Mut AFR-AAA	si-ISCU+POLD1	si-ISCU+ALAD WT	si-ISCU+Mut AFR-AAA
	5010	4310	800	1200	1100	900
	4500	4780	1100	900	800	1200
	4700	4500	1500	800	1600	700
	5300	3800	750	1500	1400	1400
mean	4877.5	4347.5	1037.5	1100	1225	1050
Standard deviation (SD)	351.224	412.906	344.903	316.228	350	310.913
P values vs. NT+POLD1	Not determined (ND)	ND	ND	<0.0001	ND	ND
P values vs. NT+ALAD WT	ND	ND	<0.0001	ND	<0.0001	<0.0001

## Sheet: Figure 2a
Figure 2a
Iron
	aero-apo-ALAD WT	aero-ALAD WT	aero-zinc-ALAD WT	ALAD WT	C119A	C122A	C124A	C132A	C162A	C223A	K252M	Mut AFR-AAA
	0	0.377369	0	3.3484	0.324713	0.36496	0.832498	0.452868	0.471608	1.1293	0.203367	1.29379
	0	0.494613	0	3.33297	0.435598	0.272057	1.09425	0.463507	0.388963	1.04414	0.125417	1.07855
	0	0.407937	0	3.8725	0.358016	0.299959	0.960742	0.653325	0.359817	1.36449	0.154818	1.25024
Mean	0	0.426639	0	3.51796	0.372776	0.312326	0.962497	0.523233	0.406796	1.17931	0.1612	1.20752
SD	0	0.0608184	0	0.307142	0.0568967	0.0476702	0.130886	0.112788	0.0579897	0.16593	0.039365	0.113802
P values vs. ALAD WT	ND	ND	ND	ND	<0.0001	<0.0001	0.0002	<0.0001	<0.0001	0.0003	<0.0001	0.0003
Zinc
	aero-apo-ALAD WT	aero-ALAD WT	aero-zinc-ALAD WT	ALAD WT	C119A	C122A	C124A	C132A	C162A	C223A	K252M	Mut AFR-AAA
	0	0	0.990258	0	0	0	0	0	0	0	0	0.199037
	0	0	0.985611	0	0	0	0	0	0	0	0	0.132817
	0	0	1.19928	0	0	0	0	0	0	0	0	0.0848643
Mean	0	0	1.05838	0	0	0	0	0	0	0	0	0.138906
SD	0	0	0.122041	0	0	0	0	0	0	0	0	0.0573293
P values vs. ALAD WT	ND	ND	ND	ND	ND	ND	ND	ND	ND	ND	ND	0.0003

## Sheet: Figure 2b
Figure 2b
	aero-apo-ALAD WT	aero-ALAD WT	aero-zinc-ALAD WT	ALAD WT	C119A	C122A	C124A	C132A	C162A	C223A	K252M	Mut AFR-AAA
	3.88293	13.6528	25.2527	67.1228	3.12048	0	14.7349	0	16.1933	15.0319	0	8.46772
	4.36116	9.50919	24.7797	51.4119	3.75732	0	7.45308	0	12.5096	15.2293	0	10.0722
	4.42577	12.2343	21.7601	67.8382	5.4904	0	11.1085	0	8.79311	18.9816	0	10.6114
Mean	4.22329	11.7988	23.9308	62.1243	4.12273	0	11.0988	0	12.4987	16.4143	0	9.71712
SD	0.296523	2.10586	1.89469	9.28411	1.22649	0	3.64091	0	3.70012	2.22555	0	1.11509
P values vs. aero-apo-ALAD WT	ND	0.0035	<0.0001	<0.0001	ND	ND	ND	ND	ND	ND	ND	ND
P values vs. ALAD WT	ND	ND	ND	ND	0.0004	ND	0.0009	ND	0.001	0.0012	ND	0.0006

## Sheet: Figure 2d
Figure 2d

## Sheet: Figure 3a
Figure 3a

## Sheet: Figure 3b
Figure 3b
	Untransfected cells	NT-siRNA	pCMV-Entry	HepG2	ALAD WT	ALAD WT+ZnCl2	MutAFR-AAA	MutAFR-AAA+ZnCl2
	0.958118	0.836885	0.953998	0.171409	1.76914	1.68483	1.50456	1.4976
	0.950806	0.945732	0.999441	0.178142	1.85385	1.73012	1.75982	1.51522
	1.09108	1.12421	1.08875	0.242399	2.04835	1.88292	1.89221	1.59209
Mean	1	0.968944	1.01406	0.197317	1.89045	1.76596	1.71886	1.53497
SD	0.078959	0.145064	0.068556	0.039187	0.14316	0.103791	0.197042	0.0502432
P values vs. Untransfected cells	ND	0.7611	0.8281	<0.0001	0.0007	0.0005	0.0042	0.0006
P values vs. ALAD WT	ND	ND	ND	ND	ND	0.2899	0.2894	ND
P values vs. Mut AFR-AAA	ND	ND	ND	ND	ND	ND	ND	0.1915

## Sheet: Figure 3c
Figure 3c
	Untransfected cells	NT-siRNA	pCMV-Entry	HepG2	ALAD WT	ALAD WT+ZnCl2	MutAFR-AAA	MutAFR-AAA+ZnCl2
	2.07097	1.91613	2.40015	0.677419	2.22581	2.38065	0.212903	0.174194
	2.34183	2.16774	1.99355	0.793548	2.36129	2.03226	0.174194	0.154839
	2.1871	2.10968	2.10968	0.63871	2.45806	2.14839	0.232258	0.232258
Mean	2.19997	2.06452	2.16779	0.703226	2.34839	2.1871	0.206452	0.187097
SD	0.13589	0.131746	0.209437	0.0805806	0.116665	0.17739	0.029565	0.0402903
P values vs. Untransfected cells	ND	0.2837	0.835	<0.0001	0.2247	0.9247	<0.0001	<0.0001
P values vs. ALAD WT	ND	ND	ND	ND	ND	0.2589	<0.0001	ND
P values vs. Mut AFR-AAA	ND	ND	ND	ND	ND	ND	ND	0.5384

## Sheet: Figure 3d
Figure 3d
	Untransfected cells	NT-siRNA	pCMV-Entry	HepG2	ALAD WT	ALAD WT+ZnCl2	MutAFR-AAA	MutAFR-AAA+ZnCl2
	26.0305	26.5729	28.9797	13.9627	26.4712	27.0475	8.77627	6.47119
	25.2169	24.4373	23.9288	13.522	27.9288	25.8271	6.60678	6.33559
	23.8949	25.2508	24.7424	17.4542	25.1492	25.0814	9.28475	5.38644
Mean	25.0475	25.4203	25.8836	14.9797	26.5164	25.9853	8.2226	6.06441
SD	1.07784	1.07784	2.71194	2.15434	1.39038	0.992551	1.42225	0.591037
P values vs. Untransfected cells	ND	0.6938	0.6458	0.0019	0.2218	0.33	<0.0001	<0.0001
P values vs. ALAD WT	ND	ND	ND	ND	ND	0.6187	<0.0001	ND
P values vs. Mut AFR-AAA	ND	ND	ND	ND	ND	ND	ND	0.0722

[truncated: 10 more sheets: Figure 3e, Supplementary Figure 2a, Supplementary Figure 2b, Supplementary Figure 2c, Supplementary Figure 2d, Supplementary Figure 2e, Supplementary Figure 2f, Supplementary Figure 4a, Supplementary Figure 4b, Supplementary Figure 4d]
